# Supplementary material for: Male Meiosis as a Biomarker for Endo- to Ecodormancy Transition in Apricot
Source: Front Plant Sci. 2022 Apr 7;13:842333. doi: 10.3389/fpls.2022.842333 (PMC9021868; doi:10.3389/fpls.2022.842333)
Supplement: Supplementary Table 1 — Chilling and heat requirements of 20 apricot cultivars determined by the Forcing test. Dates of endodormancy and full flowering, yearly values of chill accumulation expressed in chill portions, chill units, and chill hours below 7°C, yearly values of heat accumulation expressed in Growing Degree Hours (GDH), mean values, standard deviation (SD), and coefficient of variation (cv). [file Table_1.XLSX]

## Sheet: Table S1
Cultivar	Year	Breaking dormancy	Chill portions (Dynamic model)				Chill units (Utah model)				Hours below 7 ◦C				Flowering (F50)	GDH (Richardson method)
			Value	Mean	S.D.	cv	Value	Mean	S.D.	cv	Value	Mean	S.D.	cv
Berdejo	2017	02 January	49.1	47.2	4.5	9.6	1093	953.8	175.4	18.4	873	826.5	49.0	5.9	03 March	5096	5277.8	706.0	13.4
	2018	05 January	42.1				757				775				17 March	6057
	2020	12 January	50.6				1012				832				27 February	4681
Canino	2017	25 December	44.2	40.2	6.1	15.1	973	815.3	200.1	24.5	684	635.3	43.1	6.8	26 February	4417	5025.5	905.6	18.0
	2018	22 December	33.2				590				601				08 March	6066
	2020	02 January	43.2				883				622				25 February	4594
Corbato	2017	02 January	49.1	47.5	1.5	3.1	1093	959.7	117.6	12.3	873	826.5	104.4	12.6	02 March	4944	4813.9	262.8	5.5
	2018	12 January	47.1				871				900				11 March	4987
	2020	06 January	46.2				915				707				25 February	4512
Goldrich	2017	29 December	46.7	42.0	7.7	18.2	1057	854.0	239.3	28.0	777	694.7	88.7	12.8	24 February	4203	4749.1	1146.2	24.1
	2018	22 December	33.2				590				601				08 March	6066
	2020	06 January	46.2				915				707				20 February	3978
Gönci Magyar	2017	25 January	65.6	60.2	5.1	8.4	1397	1200.8	171.3	14.3	1211	1092.8	122.5	11.2	07 March	4343	4287.8	77.6	1.8
	2018	30 January	59.5				1123				1102				21 March	4233
	2020	19 January	55.5				1082				966				-	-
Harcot	2017	29 December	46.7	45.0	2.5	5.6	1057	909.6	150.1	16.5	777	752.8	39.7	5.3	27 February	4480	4766.8	470.0	9.9
	2018	05 January	42.1				757				775				11 March	5309
	2020	06 January	46.2				915				707				25 February	4512
Henderson	2017	29 January	69.3	69.1	5.2	7.6	1457	1397.5	105.0	7.5	1262	1252.3	152.5	12.2	03 March	3522	2866.1	666.3	23.2
	2018	19 February	74.3				1459				1400				20 March	2886
	2020	30 January	63.8				1276				1096				15 March	2190
Luizet	2017	05 January	51.8	48.0	4.0	8.3	1127	967.4	158.6	16.4	935	847.5	79.4	9.4	03 March	5016	5075.6	407.0	8.0
	2018	08 January	43.9				810				829				14 March	5509
	2020	09 January	48.3				966				779				26 February	4701
Mitger	2017	02 January	49.1	47.5	1.5	3.1	1093	959.7	117.6	12.3	873	826.5	104.4	12.6	01 March	4810	4777.2	598.6	12.5
	2018	12 January	47.1				871				900				14 March	5359
	2020	06 January	46.2				915				707				22 February	4163
Moniqui 1006	2017	02 January	49.1	45.8	3.5	7.6	1093	921.7	168.2	18.3	873	784.8	83.2	10.6	02 March	4944	4921.5	399.3	8.1
	2018	05 January	42.1				757				775				11 March	5309
	2020	06 January	46.2				915				707				25 February	4512
Moniqui 2113	2017	05 January	51.8	49.8	2.4	4.9	1127	1003.1	128.3	12.8	935	888.8	52.2	5.9	03 March	5016	5143.7	538.3	10.5
	2018	12 January	47.1				871				900				17 March	5734
	2020	12 January	50.6				1012				832				27 February	4681
Muñoz	2017	02 January	49.1	46.5	3.8	8.2	1093	938.4	169.8	18.1	873	808.8	55.2	6.8	02 March	4944	5169.5	798.8	15.5
	2018	05 January	42.1				757				775				17 March	6057
	2020	09 January	48.3				966				779				25 February	4508
Pandora	2017	02 January	49.1	45.8	3.5	7.6	1093	921.7	168.2	18.3	873	784.8	83.2	10.6	24 February	4203	4923.9	993.3	20.2
	2018	05 January	42.1				757				775				08 March	6057
	2020	06 January	46.2				915				707				25 February	4512
Paviot	2017	02 January	49.1	47.2	4.5	9.6	1093	953.8	175.4	18.4	873	826.5	49.0	5.9	03 March	5096	5119.2	550.8	10.8
	2018	05 January	42.1				757				775				14 March	5681
	2020	12 January	50.6				1012				832				26 February	4580
Pepito del Rubio	2017	25 December	44.2	41.2	4.1	10.0	973	888.5	180.3	20.3	684	698.0	20.5	2.9	01 March	4839	5295.9	646.3	12.2
	2018	29 December	38.3				682				713				08 March	5753
	2020	12 January	50.6				1012				832				25 February	4387
Stark Early Orange	2017	15 January	58.5	60.4	2.6	4.3	1268	1229.4	53.9	4.4	1049	1109.5	85.6	7.7	02 March	4098	4151.6	75.9	1.8
	2018	03 February	62.2				1191				1170				23 March	4205
Stella	2017	05 February	74.1	69.9	6.7	9.5	1567	1398.7	190.8	13.6	1319	1234.2	76.6	6.2	20 March	5801	5936.1	190.5	3.2
	2018	03 February	62.2				1191				1170				03 April	6071
	2020	15 February	73.4				1438				1214				-	-
Sun Glo	2017	11 January	56.3	53.9	3.5	6.4	1202	1076.5	128.1	11.9	1012	983.8	24.7	2.5	03 March	4645	4915.5	733.0	14.9
	2018	16 January	50.0				946				974				20 March	5745
	2020	19 January	55.5				1082				966				26 February	4357
Tadeo	2017	05 January	51.8	49.1	2.4	5.0	1127	987.8	129.6	13.1	935	871.2	81.7	9.4	01 March	4731	4741.7	239.5	5.1
	2018	12 January	47.1				871				900				11 March	4986
	2020	09 January	48.3				966				779				25 February	4508
Veecot	2017	02 January	49.1	48.9	1.7	3.5	1093	991.8	112.4	11.3	873	868.2	34.2	3.9	25 February	4296	4564.1	699.9	15.3
	2018	12 January	47.1				871				900				14 March	5359
	2020	12 January	50.6				1012				832				22 February	4038
