# Supplementary material for: Male Meiosis as a Biomarker for Endo- to Ecodormancy Transition in Apricot
Source: Front Plant Sci. 2022 Apr 7;13:842333. doi: 10.3389/fpls.2022.842333 (PMC9021868; doi:10.3389/fpls.2022.842333)
Supplement: Supplementary Table 2 — Chilling and heat requirements of 20 apricot cultivars determined by the Correlation method. Dates of endodormancy and full flowering, values of chill accumulation expressed in chill portions, chill units, and hours below 7°C, values of heat accumulation expressed in Growing Degree Hours (GDH), standard deviation (SD), and coefficient of variation (cv). [file Table_2.XLSX]

## Sheet: Table S2
Cultivar	Breaking dormancy	Chill portions (Dynamic model)			Chill units (Utah model)			Hours below 7 ◦C			Flowering (F50)	GDH (Richardson method)
		Value	S.D.	cv	Value	S.D.	cv	Value	S.D.	cv
Berdejo	18 January	57.0	4.9	8.7	1090	152.1	14.0	974	142.1	14.6	10 March	4917
Canino	18 January	57.0	4.9	8.7	1090	152.1	14.0	974	142.1	14.6	03 March	4023
Corbato	16 January	55.7	4.8	8.7	1057	153.5	14.5	943	139.2	14.8	06 March	4520
Goldrich	17 January	56.4	4.8	8.6	1073	154.1	14.4	957	140.5	14.7	03 March	4086
Gönci Magyar	04 February	69.1	5.0	7.2	1346	163.0	12.1	1185	162.8	13.7	19 March	4861
Henderson	04 February	69.1	5.0	7.2	1346	163.0	12.1	1185	162.8	13.7	16 March	4441
Luizet	19 January	58.0	4.9	8.5	1104	151.1	13.7	988	143.5	14.5	09 March	4732
Mitger	16 January	55.7	4.8	8.7	1057	153.5	14.5	943	139.2	14.8	07 March	4638
Moniqui 1006	15 January	54.8	4.9	8.9	1041	155.2	14.9	928	140.5	15.1	08 March	4821
Moniqui 2113	16 January	55.7	4.8	8.7	1057	153.5	14.5	943	139.2	14.8	09 March	4902
Muñoz	18 January	57.0	4.9	8.7	1090	152.1	14.0	974	142.1	14.6	08 March	4650
Pandora	18 January	57.0	4.9	8.7	1090	152.1	14.0	974	142.1	14.6	04 March	4141
Paviot	18 January	57.0	4.9	8.7	1090	152.1	14.0	974	142.1	14.6	09 March	4781
Pepito del Rubio	16 January	55.7	4.8	8.7	1057	153.5	14.5	943	139.2	14.8	07 March	4638
Stark E Orange	06 February	70.7	5.0	7.1	1377	158.0	11.5	1210	161.8	13.4	15 March	4295
Stella	22 February	81.7	5.3	6.4	1595	162.0	10.2	1406	165.5	11.8	27 March	4511
Sunglo	20 January	58.6	4.9	8.4	1121	151.8	13.5	1003	145.6	14.5	11 March	4953
Tadeo	10 February	73.5	5.0	6.8	1440	157.1	10.9	1265	163.1	12.9	09 March	3000
Veecot	19 January	58.0	4.9	8.5	1104	151.1	13.7	988	143.5	14.5	04 March	4091
