# Supplementary material for: Male Meiosis as a Biomarker for Endo- to Ecodormancy Transition in Apricot
Source: Front Plant Sci. 2022 Apr 7;13:842333. doi: 10.3389/fpls.2022.842333 (PMC9021868; doi:10.3389/fpls.2022.842333)
Supplement: Supplementary Table 3 — Chilling and heating requirements of 20 apricot cultivars determined by the PLS regression method. Chilling and forcing periods are established with Partial Least Squares regression based on the Dynamic Model and the Growing Degree Hours Model. Chill accumulation is expressed in chill portions, chill units, and hours below 7°C, values of heat accumulation are expressed in Growing Degree Hours (GDH), standard deviation (SD), and coefficient of variation (cv). [file Table_3.XLSX]

## Sheet: Table S3
Cultivar	Chilling period		Chill portions (Dynamic model)			Chill units (Utah model)			Hours below 7 ◦C			Forcing period		GDH (Richardson method)
	Start Date	Final Date	Value	S.D.	cv	Value	S.D.	cv	Value	S.D.	cv	Start Date	Final Date	Value	S.D.	cv
Berdejo2	08 October	14 January	54.2	4.6	8.5	850	104.2	12.3	963	136.2	14.1	30 January	17 March	3905	948	24.3
Canino2	08 October	15 January	54.8	4.7	8.6	864	103.5	12.0	979	137.5	14.1	30 January	15 March	3634	905	24.9
Corbato3	09 October	15 January	54.9	4.5	8.3	853	107.9	12.7	991	135.2	13.6	30 January	15 March	3640	870	23.9
Goldrich5	09 October	13 January	53.6	3.9	7.3	832	96.6	11.6	968	137.4	14.2	24 January	13 March	4004	973	24.3
Gönci Magyar1	29 September	12 February	74.8	5.1	6.8	1222	116.6	9.5	1301	156.3	12.0	19 February	21 March	3448	779	22.6
Harcot5	09 October	13 January	53.3	4.3	8.1	825	106.1	12.9	959	133.8	14.0	29 January	19 March	4209	937	22.3
Henderson5	09 October	13 January	53.6	3.9	7.3	832	96.6	11.6	968	137.4	14.2	31 January	20 March	4604	1083	23.5
Luizet1	06 October	28 January	64.0	4.5	7.1	1029	123.1	12.0	1115	133.4	12.0	31 January	17 March	4004	906	22.6
Mitger5	06 October	29 December	43.2	3.9	9.1	638	95.7	15.0	735	147.1	20.0	05 January	17 March	5326	951	17.8
Moniqui 10061	06 October	17 December	33.9	4.6	13.6	490	100.8	20.6	534	139.6	26.1	06 January	14 March	4811	921	19.1
Moniqui 21133	09 October	14 January	55.0	4.5	8.2	856	107.3	12.5	986	136.6	13.9	30 January	27 March	5305	953	18.0
Muñoz1	06 October	21 January	58.6	4.7	8.0	949	118.9	12.5	1029	130.0	12.6	30 January	16 March	3934	881	22.4
Pandora5	08 October	13 January	53.6	3.9	7.3	832	96.6	11.6	961	136.1	14.2	24 January	11 March	3723	926	24.9
Paviot3	09 October	14 January	54.3	4.4	8.1	839	108.0	12.9	976	134.2	13.8	31 January	16 March	3721	886	23.8
Pepito del Rubio3	07 October	13 January	53.3	4.3	8.1	826	105.8	12.8	944	132.3	14.0	26 January	15 March	3852	894	23.2
Stark Early Orange5	09 October	14 February	76.7	4.2	5.5	1226	100.2	8.2	1440	156.6	10.9	17 February	20 March	3607	819	22.7
Stella4	09 October	09 February	72.9	4.5	6.1	1163	107.7	9.3	1364	140.6	10.3	27 January	06 April	5468	847	15.5
Sun Glo5	09 October	13 January	53.6	3.9	7.3	832	96.6	11.6	968	137.4	14.2	31 January	23 March	5054	1174	23.2
Tadeo5	08 October	13 January	53.6	3.9	7.3	832	96.6	11.6	961	136.1	14.2	31 January	20 March	4604	1083	23.5
Veecot5	09 October	14 January	54.6	4.0	7.3	846	98.5	11.6	985	138.2	14.0	30 January	20 March	4660	1093	23.5
1: 11 years; 2: 13 years; 3: 14 years; 4: 15 years; 5: 18 years
