# Supplementary material for: Male Meiosis as a Biomarker for Endo- to Ecodormancy Transition in Apricot
Source: Front Plant Sci. 2022 Apr 7;13:842333. doi: 10.3389/fpls.2022.842333 (PMC9021868; doi:10.3389/fpls.2022.842333)
Supplement: Supplementary Table 4 — Chilling and heating requirements of 20 apricot cultivars determined by the Male meiosis method. Dates of endodormancy and full flowering, yearly values of chill accumulation expressed in chill portions, chill units, and hours below 7°C, yearly values of heat accumulation expressed in Growing Degree Hours (GDH), mean values, standard deviation (SD), and coefficient of variation (cv). [file Table_4.XLSX]

## Sheet: Table S4
Cultivar	Year	Breaking dormancy	Chill portions (Dynamic model)				Chill units (Utah model)				Hours below 7 ◦C				Flowering (F50)	GDH (Richardson method)
			Value	Mean	S.D.	cv	Value	Mean	S.D.	cv	Value	Mean	S.D.	cv
Berdejo	2010	27 January	65.4	61.9	5.1	8.3	1158	1218.5	121.9	10.0	1109	1024.8	53.1	5.2	20 March	3780	4170.5	497.7	11.9
	2012	02 February	60.9				1156				1001				15 March	3790
	2013	30 January	69.0				1396				1041				13 March	4243
	2016	06 February	66.2				1313				992				14 March	3730
	2017	16 January	59.5				1286				1049				03 March	4141
	2018	19 January	52.2				992				1000				17 March	5265
	2019	22 January	60.0				1221				939				04 March	4339
	2020	26 January	61.8				1227				1070				27 February	4075
Canino	2010	11 January	53.5	53.2	6.2	11.6	996	1040.5	150.1	14.4	903	875.4	88.4	10.1	08 March	3954	4211.9	765.2	18.2
	2012	24 January	54.8				1002				851				09 March	3254
	2013	25 January	65.3				1321				976				09 March	4047
	2016	9 January	46.8				913				712				07 March	5768
	2017	5 January	51.8				1127				935				26 February	4308
	2018	9 January	44.8				818				853				08 March	4662
	2019	13 January	53.3				1067				810				24 February	3539
	2020	19 January	55.5				1082				966				25 February	4163
Corbato	2010	25 January	63.8	59.7	4.6	7.6	1219	1180.1	112.6	9.5	1071	986.8	71.3	7.2	15 March	3179	3899.9	439.5	11.3
	2012	28 January	57.6				1059				921				11 March	3363
	2013	27 January	67.1				1354				999				10 March	4050
	2016	28 January	59.6				1189				909				07 March	4059
	2017	14 January	57.9				1244				1032				02 March	4135
	2018	19 January	52.2				992				1000				11 March	4518
	2019	19 January	57.4				1157				893				02 March	4113
	2020	26 January	61.8				1227				1070				25 February	3782
Goldrich	2010	18 January	59.1	58.3	5.5	9.4	1102	1147.2	140.2	12.2	1000	965.4	53.0	5.5	11 March	3571	3712.3	342.9	9.2
	2012	26 January	55.9				1019				884				09 March	3145
	2013	30 January	69.0				1396				1041				10 March	3839
	2016	29 January	60.6				1209				909				05 March	3830
	2017	11 January	56.3				1202				1012				24 February	3752
	2018	16 January	49.9				946				974				08 March	4362
	2019	22 January	60.0				1221				939				28 February	3570
	2020	19 January	55.5				1082				966				20 February	3630
Gönci Magyar	2010	-	-	66.8	5.2	7.7	-	1335.7	139.2	10.4	-	1110.5	64.6	5.8	20 March	-	4027.3	512.9	12.7
	2012	10 February	66.8				1257				1174				14 March	3474
	2013	07 February	75.0				1525				1123				14 March	3439
	2016	12 February	69.2				1375				1023				28 March	4743
	2017	25 January	65.6				1397				1211				07 March	4343
	2018	30 January	59.5				1123				1102				21 March	4233
	2019	03 February	69.4				1445				1072				08 March	3932
	2020	26 January	61.8				1227				1070				-	-
Harcot	2010	25 January	63.8	59.8	5.2	8.7	1219	1184.1	131.5	11.1	1071	996.4	64.3	6.5	17 March	3382	3997.7	402.4	10.1
	2012	28 January	57.6				1059				921				14 March	3844
	2013	30 January	69.0				1396				1041				11 March	3985
	2016	23 January	56.0				1105				887				07 March	4591
	2017	14 January	57.9				1244				1032				27 February	3671
	2018	19 January	52.2				992				1000				11 March	4518
	2019	26 January	62.8				1294				979				04 March	3967
	2020	23 January	59.0				1165				1042				25 February	4024
Henderson	2010	18 February	81.8	70.9	10.4	14.6	1597	1412.1	208.8	14.8	1485	1186.8	161.8	13.6	25 March	3949	4159.4	967.7	23.3
	2012	20 February	73.8				1400				1346				16 March	3369
	2013	11 February	79.0				1606				1185				23 March	4188
	2016	02 March	82.9				1645				1230				28 March	2923
	2017	18 January	60.7				1310				1081				03 March	4032
	2018	23 January	54.2				1017				1007				20 March	4699
	2019	02 February	68.7				1421				1053				08 March	3953
	2020	02 February	65.8				1302				1109				15 March	6161
Luizet	2010	25 January	63.8	61.3	4.8	7.9	1219	1223.0	121.5	9.9	1071	1016.3	41.1	4.0	18 March	3511	4120.1	437.5	10.6
	2012	02 February	60.9				1156				1001				14 March	3584
	2013	30 January	69.0				1396				1041				14 March	4255
	2016	03 February	63.4				1278				949				16 March	4018
	2017	16 January	59.5				1286				1049				03 March	4141
	2018	19 January	52.2				992				1000				14 March	4890
	2019	26 January	62.8				1294				979				06 March	4345
	2020	23 January	59.0				1165				1042				26 February	4217
Mitger	2010	18 January	59.1	58.0	5.4	9.3	1102	1143.0	124.7	10.9	1000	960.9	63.0	6.6	18 March	4109	4084.0	467.2	11.4
	2012	26 January	55.9				1019				884				13 March	3732
	2013	30 January	69.0				1396				1041				10 March	3839
	2016	29 January	60.6				1209				909				06 March	3901
	2017	05 January	51.8				1127				935				01 March	4731
	2018	19 January	52.2				992				1000				14 March	4890
	2019	19 January	57.4				1157				893				28 February	3735
	2020	22 January	58.0				1142				1028				22 February	3736
Moniqui 1006	2010	-		59.6	5.3	8.9	-				-	983.6	64.3	6.5	25 March	-	4044.6	240.9	6.0
	2012	26 January	55.9				1019	1188.4	144.7	12.2	884				13 March	3732
	2013	30 January	69.0				1396				1041				11 March	3985
	2016	29 January	60.6				1209				909				07 March	3952
	2017	14 January	57.9				1244				1032				02 March	4135
	2018	19 January	52.2				992				1000				11 March	4518
	2019	26 January	62.8				1294				979				04 March	3967
	2020	23 January	59.0				1165				1042				25 February	4024
Moniqui 2113	2010	20 January	60.1	61.7	5.9	9.6	1130	1221.4	132.5	10.8	1002	1036.4	93.0	9.0	20 March	4165	4196.5	541.5	12.9
	2012	13 February	68.8				1284				1240				14 March	3440
	2013	30 January	69.0				1396				1041				13 March	4243
	2016	28 January	59.6				1189				909				09 March	4215
	2017	14 January	57.9				1244				1032				03 March	4288
	2018	19 January	52.2				992				1000				17 March	5265
	2019	30 January	66.7				1372				1027				04 March	3638
	2020	23 January	59.0				1165				1042				27 February	4317
Muñoz	2010	20 January	60.1	59.1	4.8	8.1	1130	1164.1	129.7	11.1	1003	987.6	66.4	6.8	15 March	3515	4184.6	527.2	12.6
	2012	25 January	55.9				1011				866				13 March	3771
	2013	30 January	69.0				1396				1041				11 March	3985
	2016	26 January	58.6				1154				909				09 March	4442
	2017	14 January	57.9				1244				1032				02 March	4135
	2018	19 January	52.2				992				1000				17 March	5265
	2019	22 January	60.0				1221				939				04 March	4339
	2020	23 January	59.0				1165				1042				25 February	4024
Pandora	2010	19 January	60.1	60.7	9.6	15.8	1114	1135.7	134.8	11.9	1000	965.3	70.3	7.3	11 March	3430	3863.0	498.1	12.9
	2012	26 January	55.9				1019				884				09 March	3145
	2013	30 January	69.0				1397				1041				11 March	3985
	2016	22 January	54.9				1083				877				07 March	4661
	2017	12 January	56.3				1206				1012				24 February	3562
	2018	16 January	49.9				946				974				08 March	4362
	2019	19 January	80.1				1157				893				28 February	3735
	2020	23 January	59.0				1165				1042				25 February	4024
Paviot	2010	25 January	63.8	61.6	5.0	8.1	1219	1223.3	112.0	9.2	1071	1023.7	51.1	5.0	20 March	3829	4134.6	410.8	9.9
	2012	07 February	65.2				1223				1109				14 March	3507
	2013	28 January	68.1				1373				1009				13 March	4362
	2016	03 February	63.4				1278				949				16 March	4018
	2017	14 January	57.9				1244				1032				03 March	4288
	2018	19 January	52.2				992				1000				14 March	4890
	2019	26 January	62.8				1294				979				04 March	3967
	2020	23 January	59.0				1165				1042				26 February	4217
Pepito del Rubio	2010	25 January	63.8	58.9	5.1	8.7	1219	1162.2	129.9	11.1	1071	979.3	65.1	6.7	20 March	3829	4019.3	312.5	7.8
	2012	26 January	55.9				1019				884				11 March	3436
	2013	27 January	67.1				1354				999				10 March	4050
	2016	26 January	58.6				1154				909				09 March	4442
	2017	14 January	57.9				1244				1032				01 March	4002
	2018	16 January	49.9				946				974				08 March	4362
	2019	22 January	60.0				1221				939				02 March	3948
	2020	22 January	58.0				1142				1028				25 February	4085
Stark Early Orange	2010	08 February	75.3	71.4	6.4	9.0	1457	1429.2	118.3	8.3	1276	1201.1	113.0	9.4	20 March	2990	4052.5	1220.1	30.1
	2012	17 February	71.5				1359				1302				16 March	3590
	2013	07 February	75.0				1525				1123				26 March	4912
	2016	02 March	82.9				1654				1230				28 March	2923
	2017	21 January	63.5				1337				1153				02 March	3873
	2018	14 February	70.7				1404				1378				23 March	3773
	2019	02 February	68.7				1421				1053				06 March	3694
	2020	30 January	63.8				1276				1096				15 March	6665
Stella	2010	25 February	86.9	84.8	7.5	8.8	1695	1680.9	187.4	11.2	1549	1436.9	95.0	6.6	25 March	3276	3878.9	745.8	19.2
	2012	01 March	79.0				1458				1467				21 March	3044
	2013	07 March	96.0				1936				1446				04 April	4446
	2016	08 March	86.8				1741				1293				06 April	3909
	2017	28 February	89.1				1881				1563				20 March	3442
	2018	17 February	72.3				1436				1392				03 April	5206
	2019	12 March	88.8				1762				1454				06 April	3829
	2020	25 February	79.3				1538				1334				-	-
Sun Glo	2010	09 February	75.3	66.3	7.0	10.6	1481	1323.6	157.7	11.9	1292	1104.0	91.9	8.3	20 March	2932	3789.1	472.3	12.5
	2012	10 February	66.8				1257				1174				15 March	3681
	2013	07 February	75.0				1525				1123				14 March	3439
	2016	08 February	67.2				1335				1009				19 March	3898
	2017	18 January	60.7				1310				1081				03 March	4032
	2018	26 January	56.7				1071				1040				20 March	4441
	2019	03 February	69.4				1445				1072				06 March	3673
	2020	23 January	59.0				1165				1042				26 February	4217
Tadeo	2010	25 January	63.8	60.5	5.3	8.7	1219	1197.0	132.5	11.1	1071	998.9	64.5	6.5	15 March	3179	4126.2	576.0	14.0
	2012	28 January	57.6				1059				921				13 March	3659
	2013	30 January	69.0				1396				1041				13 March	4243
	2016	05 February	65.3				1303				976				25 March	5028
	2017	16 January	59.5				1286				1049				01 March	3855
	2018	19 January	52.2				992				1000				11 March	4518
	2019	19 January	57.4				1157				893				04 March	4504
	2020	23 January	59.0				1165				1042				25 February	4024
Veecot	2010	13 January	55.1	54.5	5.4	9.8	1005	1065.2	137.0	12.9	950	904.9	105.1	11.6	11 March	3982	4283.8	897.8	21.0
	2012	23 January	54.0				988				842				09 March	3380
	2013	25 January	65.3				1321				976				10 March	4211
	2016	09 January	46.8				913				712				11 March	6073
	2017	11 January	56.3				1202				1012				25 February	3844
	2018	16 January	49.9				946				974				14 March	5202
	2019	13 January	53.3				1067				810				26 February	3764
	2020	19 January	55.5				1082				966				22 February	3814
